# Supplementary material for: “The Risk Seems Too High”: Thoughts and Feelings about COVID-19 Vaccination
Source: Int J Environ Res Public Health. 2021 Aug 17;18(16):8690. doi: 10.3390/ijerph18168690 (PMC8394920; doi:10.3390/ijerph18168690)
Supplement: Supplementary file 1 [file ijerph-18-08690-s001.zip]

Archive with 1 entries (1 files):
- ijerph-1285541-supplementary.pdf
